# Supplementary material for: microRNA-27a-3p but Not -5p Is a Crucial Mediator of Human Adipogenesis
Source: Cells. 2021 Nov 17;10(11):3205. doi: 10.3390/cells10113205 (PMC8625276; doi:10.3390/cells10113205)
Supplement: Supplementary file 1 [file cells-10-03205-s001.zip]

Archive with 1 entries (1 files):
- cells-1459249 - Supp Mat NEW.pdf
